# Supplementary material for: Effect of the environment on gait and gaze behavior in older adult fallers compared to older adult non-fallers
Source: PLoS One. 2020 Mar 20;15(3):e0230479. doi: 10.1371/journal.pone.0230479 (PMC7083306; doi:10.1371/journal.pone.0230479)
Supplement: S1 Data — (XLSX) [file pone.0230479.s001.xlsx]

## Sheet: Participant Characteristics
		Demographics				Cognitive Assessments						Functional Mobility Assessments				Vision Assessments		Community Participation and Self-Efficacy
SubjectID	Group	Age (yrs)	Gender	Years of Education	Number of Falls	Montreal Cogntive Assessment	WAIS Vocabulary	WAIS Digit Symbol Substitution	WAIS Digit Symbol Copy (sec)	Comprehensive Trail Making Test Composite Index	Stroop Color-word Test Interference Reaction Time (ms)	10 Meter Walk Test (m/s)	Timed Up and Go (sec)	Four Square Step Test (sec)	Dynamic Gait Index	Snellen Visual Acuity	Melbourne Edge Test	Physical Activity Scale for the Elderly	Activities-Specific Balance Confidence Scale
1	Faller	69	F	13	5	26	54	38	91.25	41	702.239	0.914495	12.035	12.545	18	20/40	17	194.5	24.0625
2	Faller	66	F	12	2	29	56	42	87.94	44	313.913	1.05764	13.11	27.455	18	20/20	19	200	50.9375
3	Faller	85	F	16	4	26	55	27	130.53	45	692.383	1.10254	13.655	13.03	16	20/70	19	143.143	85.3125
4	Faller	94	M	15	2	24	55	44	78.16	40	435.468	1.18064	7.86	8.87	17	20/70	18	219.643	81.875
5	Faller	66	F	14	2	22	21	39	108.38	40	485.273	0.837872	9.545	14.035	23	20/70	21	118.214	61.875
6	Faller	78	F	14	2	28	63	38	88.34	43	272.261	1.53846	7.515	7.515	22	20/25	21	67.4286	83.125
7	Faller	86	F	17	2	25	60	41	90.37	45	557.591	1.36519	9.39	7.285	21	20/70	20	62.2857	85.9375
8	Faller	84	M	21	2	30	58	47	83.62	51	447.563	0.962001	9.755	13.095	22	20/40	17	83.5714	87.5
9	Faller	74	F	22	2	29	64	53	70.31	50	327.144	1.04877	9.81	18	20	20/25	20	116.143	66.25
10	Faller	80	M	21	4	22	54	23	139.53	33	535.649	0.750188	15.34	16.28	17	20/70	19	153.071	90
11	Faller	61	F	16	10	26	57	48	89.93	52	332.806	1.13314	8.045	7.36	24	20/25	20	224.429	93.125
12	Faller	78	F	18	3	25	53	29	122.82	31	382.232	0.53952	14.08	18.52	13	20/40	20	94.8571	38.75
13	Faller	77	F	20	2	29	60	52	70.19	55	432.489	1.32714	8.71	7.715	21	20/20	19	50.7143	88.0625
1	Non-Faller	71	F	14	0	29	59	57	70.31	60	230.109	1.28452	7	6.95	23	20/20	21	85.7143	85.625
2	Non-Faller	64	F	13	0	28	58	47	87.13	50	238.681	1.33958	7.595	8.7	24	20/20	21	332.143	98.125
3	Non-Faller	81	F	16	0	22	64	52	76.34	54	346.14	1.23916	7.89	6.735	24	20/20	20	139.857	97.5
4	Non-Faller	92	M	16	0	25	55	48	104.53	43	216.841	1.37931	7.12	8.895	23	20/70	17	121.857	80.3125
5	Non-Faller	69	F	16	0	29	57	56	73.53	49	450.167	1.21065	8.175	10.02	23	20/25	24	198.857	89.125
6	Non-Faller	83	F	14	0	26	51	49	105.03	56	414.576	1.28041	8.365	8.705	20	20/40	21	65.6429	89.375
7	Non-Faller	81	F	14.5	0	27	59	56	64.47	54	493.731	1.1655	8.905	8.775	23	20/40	20	125	85
8	Non-Faller	84	M	19	0	26	55	63	75.84	59	356.364	1.23305	7.985	9.405	24	20/20	20	210.214	89.375
9	Non-Faller	81	M	18	0	25	62	49	76.32	57	426.826	1.3947	8.25	9.78	23	20/25	22	197.786	98.4375
10	Non-Faller	81	M	19	0	25	59	40	89.69	62	392.875	1.29032	8.59	8.95	23	20/20	17	55.4286	90.5625
11	Non-Faller	79	F	19	0	30	61	57	67.03	47	306.708	1.41343	7.935	8.98	24	20/20	20	119.643	96.875
12	Non-Faller	79	F	18	0	30	61	46	80.97	57	202.366	1.04384	9.86	9.705	21	20/40	18	52.8571	91.875
13	Non-Faller	73	F	20	0	27	65	43	68.46	58	258.845	1.17302	7.185	8.7	21	20/20	20	125.5	95

## Sheet: Environmental Busyness
		Lab			Real World			Change in Gait from Lab to Real World
SubjectID	Group	Average # of People Moving in Path	Average # of People Moving Outside of Path	Average # of People Moving (In and Outside of Path)	Average # of People Moving in Path	Average # of People Moving Outside of Path	Average # of People Moving (In and Outside of Path)	Change in Velocity	Change in Stride Length CV	Change in Stride Duration CV
1	Faller	0	1	1	0	10.5	10.5	-0.03	-2.17	-0.2
2	Faller	0	0	0	1	27	28	-0.01	-2.64	-1.75
3	Faller	0	0	0	0	14	14	-0.1	5.03	-3.04
4	Faller	0.5	0.5	1	0	20.5	20.5	0.02	3.14	0.2
5	Faller	0.5	0.5	1	0	14	14	-0.06	2	12.85
6	Faller	0	2	2	1	37	38	0.12	-3.61	-4.21
7	Faller	0.5	2	2.5	0	21.5	21.5	-0.06	-2.55	-1.99
8	Faller	0	0.5	0.5	0	30	30	0.04	-3.74	-6.58
9	Faller	0	0.5	0.5	0	20.5	20.5	-0.03	2.69	-1.86
10	Faller	0	1	1	1	26	27	0.02	-6.38	7.54
11	Faller	0	0.5	0.5	2	30.5	32.5	-0.1	0.19	0.45
12	Faller	0	0.5	0.5	0.5	13	13.5	-0.07	1.39	-2.54
13	Faller	0.5	3	3.5	0	13.5	13.5	-0.01	3.66	-1.43
1	Non-Faller	1	0.5	1.5	2	22.5	24.5	-0.02	-5.19	3.26
2	Non-Faller	1	1.5	2.5	0.5	24.5	25	0.01	-0.07	2.36
3	Non-Faller	0	0.5	0.5	1	23	24	-0.08	-1.26	-1.53
4	Non-Faller	0	0	0	1	34.5	35.5	0.1	-10.3	-0.16
5	Non-Faller	0	2	2	1	11	12	-0.11	2.72	4.77
6	Non-Faller	0	0.5	0.5	0	29	29	0.02	-2.91	-0.56
7	Non-Faller	0.5	2.5	3	1.5	17	18.5	-0.02	-1.73	-7.84
8	Non-Faller	0	2	2	1	17	18	0	3.22	0.2
9	Non-Faller	0	0.5	0.5	2.5	26	28.5	-0.03	-0.33	-3.05
10	Non-Faller	0	0	0	1.5	25.5	27	0	2.34	0.28
11	Non-Faller	0	0	0	0.5	13.5	14	-0.06	0.31	0.28
12	Non-Faller	0	0.5	0.5	0.5	27.5	28	0.1	-1.53	-1.73
13	Non-Faller	0	1	1	1	14	15	-0.03	-4.37	-2.58

## Sheet: Gait and Gaze Behavior
		Gait in Lab				Gait in Real World				Gaze Behavior in Lab												Gaze Behavior in Real World
SubjectID	Group	Stride Length CV (%)	Stride Duration CV (%)	Average Stride Velocity (m/s)	Total Number of Strides	Stride Length CV (%)	Stride Duration CV (%)	Average Stride Velocity (m/s)	Total Number of Strides	Far Environment Average Fixation Duration (ms)	Far Walking Path Average Fixation Duration (ms)	Far People Average Fixation Duration (ms)	Near Environment Average Fixation Duration (ms)	Near Walking Path Average Fixation Duration (ms)	Near People Average Fixation Duration (ms)	Far Environment Percentage of Trial Time Fixating (%)	Far Walking Path Percentage of Trial Time Fixating (%)	Far People Percentage of Trial Time Fixating (%)	Near Environment Percentage of Trial Time Fixating (%)	Near Walking Path Percentage of Trial Time Fixating (%)	Near People Percentage of Trial Time Fixating (%)	Far Environment Average Fixation Duration (ms)	Far Walking Path Average Fixation Duration (ms)	Far People Average Fixation Duration (ms)	Near Environment Average Fixation Duration (ms)	Near Walking Path Average Fixation Duration (ms)	Near People Average Fixation Duration (ms)	Far Environment Percentage of Trial Time Fixating (%)	Far Walking Path Percentage of Trial Time Fixating (%)	Far People Percentage of Trial Time Fixating (%)	Near Environment Percentage of Trial Time Fixating (%)	Near Walking Path Percentage of Trial Time Fixating (%)	Near People Percentage of Trial Time Fixating (%)
1	Faller	9.07	3.16	1.07	52	11.24	3.35	1.1	54	364.9	470.86	641.21	0	340.96	0	5.27	44.47	15.75	0	4.01	0	374.63	372.23	507.21	0	354.49	0	2.43	14.79	38.16	0	5.54	0
2	Faller	4.08	2.77	1.05	33	6.73	4.52	1.06	48	539.56	532.75	638.9	563.15	341.53	0	34.04	33.56	4.7	3.51	1.37	0	359.87	516.42	482.51	0	107.85	218.57	4.05	24.6	31.67	0	0.18	1.09
3	Faller	19.02	7.55	1.18	56	13.99	10.59	1.28	53	257.88	387.87	343.3	132.5	370.4	132.5	2.09	23.54	1.64	0.22	19.8	0.22	393.67	318.52	347.25	215.75	300.14	292	2.6	7.89	22.02	0.72	7	1.95
4	Faller	9.79	3.23	1.32	52	6.65	3.03	1.3	51	287.83	401.51	436.93	0	433.35	0	1.44	30.78	2.18	0	18.78	0	265.6	336.21	352.12	0	338.63	0	0.44	22.65	5.57	0	6.23	0
5	Faller	17.6	15.65	1.13	53	15.6	2.79	1.18	54	0	530.76	211.63	0	491.96	188.08	0	43.63	0.71	0	32.77	0.94	419	387.7	458.38	0	335.94	302.91	0.94	38.41	17.23	0	5.32	2.02
6	Faller	10.57	3.74	1.48	60	14.18	7.95	1.35	57	276.23	318.14	381.75	319.58	349.2	0	4.15	19.69	4.58	1.07	5.86	0	327.32	337.29	331.81	0	285.63	107.6	1.33	10.63	14.1	0	6.19	0.18
7	Faller	7.15	4.23	1.42	56	9.7	6.22	1.48	59	238.65	410.23	577.01	199.05	452.23	0	1.59	33.4	17.15	0.33	2.34	0	337.17	440.02	510.67	0	514.15	0	3	29.31	27.91	0	1.08	0
8	Faller	4.73	3.65	1.07	48	8.47	10.24	1.03	49	370.52	443.67	152.5	344.74	756.23	0	3.57	32.93	1.27	4.73	7.62	0	328.77	300.51	384.65	0	374.74	368.43	3.22	4.51	13.33	0	3.14	2.16
9	Faller	12.75	3.18	1.08	52	10.05	5.04	1.12	53	278.93	365.91	287.15	248.85	399.69	0	5.78	30.79	2.61	0.62	4.65	0	294.56	318.6	389.29	0	382.31	195.11	1.45	7.93	36.33	0	2.21	1.3
10	Faller	10	10.87	0.8	48	16.38	3.33	0.79	49	369.23	428.79	672.78	417.02	392.81	120.35	2.46	39.73	6.9	5.19	9.37	0.4	453.88	469.16	419.64	124.45	286.25	340.05	7.56	14.86	27.69	0.21	1.91	0.57
11	Faller	9.62	3.02	1.17	53	9.43	2.57	1.26	54	311.62	317.33	260.85	329.23	407.42	0	3.96	12.68	3.04	11.53	3.13	0	286.4	260.29	409.38	0	283.75	304.02	0.95	3.5	27.09	0	1.31	1.87
12	Faller	17.88	6.24	0.58	47	16.49	8.78	0.65	48	383.88	536.11	828.45	376.14	161.44	141.02	2.95	53.17	3.14	1.49	2.96	0.94	494.2	499.92	649.27	0	420.85	524.81	6.61	18.85	40.18	0	4.23	2.93
13	Faller	16.9	11.63	1.15	52	13.25	13.05	1.17	53	307.8	361.03	340.44	202.45	369.06	0	0.51	33.7	5.43	1.01	20.34	0	306.52	384.1	388.05	0	354.94	133.05	6.35	13.64	16.91	0	11.93	0.22
1	Non-Faller	11.07	8.17	1.23	55	16.26	4.9	1.25	56	284.04	315.96	403.32	461.82	477.59	0	5.53	19.08	5.19	2.93	5.82	0	321	338.12	380.82	166	283.79	306.75	6.46	9.35	11.52	0.55	3.1	0.79
2	Non-Faller	11.51	5.98	1.38	60	11.58	3.62	1.37	59	326.54	399.91	178.44	124.6	337.28	137.63	9.03	34.12	4.16	0.42	2.48	0.69	318.07	357.96	336.81	0	315.28	286.69	3.19	19.59	25.32	0	1.05	2.1
3	Non-Faller	8.37	4.98	1.25	53	9.63	6.51	1.34	57	360.91	789.4	739.3	0	212.96	0	2.75	69.32	6.18	0	2.13	0	294	453.37	391.33	0	489.4	0	3.46	21.7	40.29	0	1.16	0
4	Non-Faller	3.18	3.42	1.45	57	13.48	3.59	1.35	56	311.31	466.96	553.25	170.05	422	0	6.98	34.48	1.85	0.57	16.69	0	414.1	550.59	404.02	0	272.08	377.48	7.82	16.07	18.36	0	2.07	1.26
5	Non-Faller	10.74	8.59	1.27	56	8.02	3.82	1.38	58	425.67	448.82	339.31	0	493.58	0	4.66	35.52	5.09	0	3.8	0	331.22	360.81	357.55	152.65	472.73	0	9.45	8.11	10.64	0.76	2.4	0
6	Non-Faller	5.22	12.34	1.36	57	8.13	12.9	1.34	57	378.65	590.02	434.71	0	315.4	0	3.01	64.52	4.47	0	0.77	0	274.44	388.15	479.38	0	145.26	0	3.45	9.9	42.78	0	0.97	0
7	Non-Faller	7.86	6.46	1.28	53	9.59	14.3	1.29	55	355.03	447.77	538.09	0	376.26	0	2.45	31.27	2.35	0	13.9	0	297.14	366.04	377.58	170.15	317.78	108.1	1.73	19.8	14.63	0.57	3.44	0.18
8	Non-Faller	11.12	4.22	0.97	54	7.89	4.03	0.97	53	132.5	413.3	249	0	301.06	0	0.22	26.21	0.42	0	3.16	0	295.19	348.72	401.07	107.5	354.85	0	5.33	12.96	16.68	0.18	2.38	0
9	Non-Faller	10.74	4.48	1.47	57	11.08	7.53	1.5	55	267.75	412.26	656.29	287.59	336.1	282.05	1.16	44.7	3.62	1.22	5.56	0.47	269.16	353.77	403.67	203.33	312.81	317.25	2.6	22.85	27.85	0.68	2.41	2.67
10	Non-Faller	11.67	2.74	1.46	54	9.32	2.46	1.46	54	343.61	358.2	132.73	311.06	361.64	240.6	4.47	28.62	0.44	10.83	6.36	0.4	313.62	329.49	474.67	318.17	300.19	303.87	3.36	11.15	29.76	1.07	2.99	5.39
11	Non-Faller	9.63	5.11	1.32	55	9.32	4.83	1.39	55	320.62	480.55	593.15	387.46	294.62	108.2	8.43	48.47	3.42	4.52	1.73	0.18	317.76	325.45	476.48	485.29	435.32	341.08	5.7	17.39	26.9	2.2	2.13	1.89
12	Non-Faller	10.88	7.37	1.17	50	12.41	9.1	1.06	48	376.18	634.07	384.32	402	108.15	0	8.79	52.88	2.04	4.35	0.36	0	441.63	394.74	454.68	153.9	321.66	447.86	21.27	19.4	13.46	0.51	2.47	2.98
13	Non-Faller	10.3	10.42	1.22	48	14.66	13	1.25	49	216.25	349.32	489.14	341.1	169.15	632.25	0.36	24.08	12.23	1.14	0.85	1.05	328.02	360.98	365.05	224.65	249.55	322.78	3.05	14.43	26.1	0.37	0.42	1.8
